# Supplementary material for: Psychological resilience mediates the association between sleep quality and anxiety symptoms: A repeated measures study in college students
Source: PLoS One. 2023 Oct 25;18(10):e0292887. doi: 10.1371/journal.pone.0292887 (PMC10599530; doi:10.1371/journal.pone.0292887)
Supplement: S1 Data — (XLSX) [file pone.0292887.s001.xlsx]

## Sheet: Table 1
Table 1. Description characteristics of participants in this study.
Variables	n(%)
Sex
Male	66(52.0)
Female	61(48.0)
Age (years)
≤20	95(74.8)
≥21	32(25.2)
BMI（kg/m2）
＜18.5	22(17.3)
18.5-23.9	83(65.4)
24-27.9	12(9.4)
≥28	10(7.9)
Physical exercise（times/week）
＜1	32(25.2)
44929	68(53.5)
45021	11(8.7)
＞5	16(12.6)

## Sheet: Figure 1
Wave 1			Wave 2
Var1	Var2	correlation coefficient	Var1	Var2	correlation coefficient
GAD_1	GAD_1	1	GAD_2	GAD_2	1
PSQI_1	GAD_1	0.377	PSQI_2	GAD_2	0.413
CD_RISC_1	GAD_1	-0.488	CD_RISC_2	GAD_2	-0.359
optimistic_1	GAD_1	-0.369	optimistic_2	GAD_2	-0.309
tough_1	GAD_1	-0.446	tough_2	GAD_2	-0.324
power_1	GAD_1	-0.472	power_2	GAD_2	-0.355
GAD_1	PSQI_1	0.377	GAD_2	PSQI_2	0.413
PSQI_1	PSQI_1	1	PSQI_2	PSQI_2	1
CD_RISC_1	PSQI_1	-0.259	CD_RISC_2	PSQI_2	-0.269
optimistic_1	PSQI_1	-0.26	optimistic_2	PSQI_2	-0.17126
tough_1	PSQI_1	-0.196	tough_2	PSQI_2	-0.241
power_1	PSQI_1	-0.293	power_2	PSQI_2	-0.292
GAD_1	CD_RISC_1	-0.488	GAD_2	CD_RISC_2	-0.359
PSQI_1	CD_RISC_1	-0.259	PSQI_2	CD_RISC_2	-0.269
CD_RISC_1	CD_RISC_1	1	CD_RISC_2	CD_RISC_2	1
optimistic_1	CD_RISC_1	0.734	optimistic_2	CD_RISC_2	0.759
tough_1	CD_RISC_1	0.959	tough_2	CD_RISC_2	0.974
power_1	CD_RISC_1	0.933	power_2	CD_RISC_2	0.949
GAD_1	optimistic_1	-0.369	GAD_2	optimistic_2	-0.309
PSQI_1	optimistic_1	-0.26	PSQI_2	optimistic_2	-0.17126
CD_RISC_1	optimistic_1	0.734	CD_RISC_2	optimistic_2	0.759
optimistic_1	optimistic_1	1	optimistic_2	optimistic_2	1
tough_1	optimistic_1	0.599	tough_2	optimistic_2	0.666
power_1	optimistic_1	0.664	power_2	optimistic_2	0.665
GAD_1	tough_1	-0.446	GAD_2	tough_2	-0.324
PSQI_1	tough_1	-0.196	PSQI_2	tough_2	-0.241
CD_RISC_1	tough_1	0.959	CD_RISC_2	tough_2	0.974
optimistic_1	tough_1	0.599	optimistic_2	tough_2	0.666
tough_1	tough_1	1	tough_2	tough_2	1
power_1	tough_1	0.835	power_2	tough_2	0.9
GAD_1	power_1	-0.472	GAD_2	power_2	-0.355
PSQI_1	power_1	-0.293	PSQI_2	power_2	-0.292
CD_RISC_1	power_1	0.933	CD_RISC_2	power_2	0.949
optimistic_1	power_1	0.664	optimistic_2	power_2	0.665
tough_1	power_1	0.835	tough_2	power_2	0.9
power_1	power_1	1	power_2	power_2	1

## Sheet: Table 2
Table 2. Consistency check of PSQI scale, CD-RISC, and GAD-7.
Variables	Wave 1	Wave 2
CD-RISC	0.952	0.952
GAD-7	0.903	0.903
PSQI scale	0.638	0.732

## Sheet: Table 3
Table 3. Comparison of PSQI and CD-RISC scores between the two surveys.
Variables	Wave 1（n=127）		Wave 2（n=127）		Z	P
	M	min, max	M	min, max
GAD score	10	7, 24	11	7, 21	-3.042	0.002
CD-RISC score	84	50, 125	84	25, 122	-0.063	0.95
Tough	42	23, 65	42	13, 65	-0.716	0.474
Power	29	16, 40	28	8, 40	-1.241	0.215
Optimistic	13	6, 20	13	4, 20	-0.189	0.85
PSQI	5	0, 15	5	0, 18	-1.374	0.17
Sleep quality	1	0, 3	1	0, 3	-1.098	0.272
Sleeping time	1	0, 3	1	0, 1	-2.844	0.025
Sleeping time	0	0, 3	0	0, 2	-1.04	0.298
Sleep efficiency	0	0, 3	0	0, 3	-1.715	0.086
Sleep disorders	1	0, 2	1	0, 3	<0.001	1
Hypnotic drugs	0	0, 3	0	0, 3	-1.31	0.19
Daytime dysfunction	1	0, 3	1	0, 3	-0.825	0.409

## Sheet: Table 4
Table 4. Association of sleep quality and psychological resilience with generalized anxiety disorder.
Variables	β (95% confidence interval)
	Model 1	Model 2
PSQI score	0.40(0.28, 0.52)	0.40 (0.27, 0.52)
CD-RISC score	-0.08(-0.11, -0.05)	-0.08(-0.11, -0.05)

## Sheet: Table 5
Table 5. Association of sleep quality and psychological resilience with generalized anxiety disorder, stratified by sex and age.
Variables	β (95% confidence interval)
	Sex			Age (years)
	Male	Female		≤20	≥21
PSQI score	0.44(0.27, 0.61)	0.35(0.18, 0.52)		0.32(0.17, 0.47)	0.60(0.38, 0.82)
CD-RISC score	-0.07(-0.11, -0.02)	-0.10(-0.14, -0.06)		-0.08(-0.11, -0.04)	-0.08(-0.14, -0.02)

## Sheet: Figure 2
Figure 2. Mediation of association between sleep quality and generalized anxiety disorder by psychological resilience.
Variables	β	SE	Variables	β	SE	t	SE	P
PSQI→CD_RISC	-0.827	0.244	CD_RISC→GAD	-0.081	0.0015	2.84	0.024	0.004
PSQI→Optimism	-0.118	0.046	Optimism→GAD	-0.375	0.089	2.184	0.02	0.029
PSQI→Tenacity	-0.41	0.134	Optimism→Tenacity	-0.136	0.028	2.584	0.021	0.01
PSQI→Strength	-0.327	0.088	Strength→GAD	-0.122	0.044	2.983	0.024	0.003
